# Supplementary material for: Amentoflavone-Enriched Selaginella rossii Protects against Ultraviolet- and Oxidative Stress-Induced Aging in Skin Cells
Source: Life (Basel). 2022 Dec 14;12(12):2106. doi: 10.3390/life12122106 (PMC9787533; doi:10.3390/life12122106)
Supplement: Supplementary file 1 [file life-12-02106-s001.zip]

Archive with 1 entries (1 files):
- life-2044538-supplementary.pdf
